# Supplementary material for: In-Situ Thermoresponsive Hydrogel Containing Resveratrol-Loaded Nanoparticles as a Localized Drug Delivery Platform for Dry Eye Disease
Source: Antioxidants (Basel). 2023 Apr 25;12(5):993. doi: 10.3390/antiox12050993 (PMC10215589; doi:10.3390/antiox12050993)
Supplement: Supplementary file 1 [file antioxidants-12-00993-s001.zip]

Archive with 1 entries (1 files):
- antioxidants-2333412-supplementary.pdf
